# Supplementary material for: Citrus limon Peel Extract Modulates Redox Enzymes and Induces Cytotoxicity in Human Gastric Cancer Cells
Source: Int J Mol Sci. 2026 Jan 7;27(2):598. doi: 10.3390/ijms27020598 (PMC12841246; doi:10.3390/ijms27020598)
Supplement: Supplementary file 1 [file ijms-27-00598-s001.zip]

Archive with 1 entries (1 files):
- ijms-4043390-supplementary.pdf
